# Supplementary material for: Selective JAK3 Inhibitors with a Covalent Reversible Binding Mode Targeting a New Induced Fit Binding Pocket
Source: Cell Chem Biol. 2016 Nov 17;23(11):1335–40. doi: 10.1016/j.chembiol.2016.10.008 (PMC5119931; doi:10.1016/j.chembiol.2016.10.008)
Supplement: Table S2. Kinome Selectivity of 4 and 5, Related to Figure 1 [file mmc2.xls]

## Sheet: Tabelle1
Table S2, related to Figure 1
Profiling of Compounds 4 and 5 at 100 nM and 500 nM against 397 protein kinases and 13 lipid kinases; singlicate measurement
Residual activities (% of control)
	Residual activity < 50 %
				Cpd ID	Compound 4		Compound 5
	#	Kinase Name	Kinase Family*	Assay Conc.	100 nM	500 nM	100 nM	500 nM
	1	ABL1 E255K	TK		94.7466	94.3101	98.0999	97.4708
	2	ABL1 F317I	TK		96.0162	91.4189	101.433	96.8183
	3	ABL1 G250E	TK		94.2879	96.6963	92.0859	94.2565
	4	ABL1 H396P	TK		99.9027	94.071	93.9855	98.9626
	5	ABL1 M351T	TK		106.811	89.8062	102.115	96.8623
	6	ABL1 Q252H	TK		99.4419	93.4935	105.536	96.995
	7	ABL1 T315I	TK		98.0389	96.0799	99.7171	93.2764
	8	ABL1 wt	TK		96.9532	82.8381	100.881	94.7261
	9	ABL1 Y253F	TK		99.0467	101.143	109.619	110.666
	10	ABL2	TK		80.176	72.9228	106.241	116.464
	11	ACK1	TK		110.07	109.015	126.151	112.952
	12	ACV-R1	TKL		94.789	91.2049	105.644	107.261
	13	ACV-R1B	TKL		89.0715	90.8067	77.9065	86.9956
	14	ACV-R2A	TKL		87.8934	93.4878	87.1377	90.1449
	15	ACV-R2B	TKL		89.9164	85.6844	76.1705	76.3802
	16	ACV-RL1	TKL		90.4985	97.4169	86.0996	88.3126
	17	AKT1 aa106-480	AGC		118.26	123.354	95.5034	81.8182
	18	AKT2 aa107-481	AGC		111.514	89.5916	95.1082	96.3062
	19	AKT3 aa106-479	AGC		102.617	86.1693	104.858	102.389
	20	ALK C1156Y (GST-HIS-tag)	TK		107.206	103.214	105.634	118.241
	21	ALK F1174L (GST-HIS-tag)	TK		78.3869	68.3975	97.8991	106.061
	22	ALK F1174S (GST-HIS-tag)	TK		86.4331	92.7923	108.011	117.766
	23	ALK L1196M (GST-HIS-tag)	TK		79.0411	84.6736	86.6087	100.026
	24	ALK R1275Q (GST-HIS-tag)	TK		101.563	96.9364	101.474	99.0139
	25	ALK wt (GST-HIS-tag)	TK		86.4607	73.4499	85.8838	99.6934
	26	AMPK-alpha1 aa1-550	CAMK		81.725	73.7636	97.1306	65.0183
	27	ARK5	CAMK		93.5445	66.7073	86.1837	93.6263
	28	ASK1	STE		92.5264	69.647	87.2571	96.5143
	29	Aurora-A	OTHER		95.3697	78.1274	92.0095	88.2417
	30	Aurora-B	OTHER		98.5569	81.3526	99.426	83.9735
	31	Aurora-C	OTHER		88.475	88.3927	90.7577	87.9344
	32	AXL	TK		104.411	99.335	112.897	110.117
	33	BLK	TK		66.5031	57.0443	76.4651	62.6578
	34	BMPR1A	TKL		97.9107	91.0731	88.215	89.645
	35	BMX	TK		93.2801	83.8355	87.1027	82.816
	36	B-RAF V600E	TKL		100.336	89.4855	75.4595	102.054
	37	B-RAF wt	TKL		80.547	79.5765	98.3078	91.7355
	38	BRK	TK		75.2705	88.2535	93.874	126.311
	39	BRSK1	CAMK		109.16	102.927	92.9588	90.7865
	40	BRSK2	CAMK		92.8736	85.1494	106.5	98.2272
	41	BTK	TK		97.5713	84.2901	113.556	108.596
	42	BUB1B	OTHER		92.3964	83.3153	109.985	115.855
	43	CAMK1D	CAMK		95.7447	116.694	111.318	113.581
	44	CAMK2A	CAMK		75.625	73.2759	81.4482	83.2436
	45	CAMK2B	CAMK		96.0838	85.3066	95.378	85.6156
	46	CAMK2D	CAMK		101.69	95.6581	106.169	99.0733
	47	CAMK2G	CAML		87.7679	84.5696	70.589	72.7484
	48	CAMK4	CAMK		103.963	96.4956	83.1891	111.487
	49	CAMKK1	OTHER		79.7965	89.3895	91.9184	66.3673
	50	CAMKK2	OTHER		89.0233	80.5108	94.6586	111.949
	51	CCDC6-RET	TK		92.0082	77.6639	97.2771	88.1122
	52	CDC42BPA	AGC		89.906	76.661	89.9937	85.5643
	53	CDC42BPB	AGC		93.8711	78.4588	78.8451	85.0106
	54	CDC7/DBF4	OTHER		95.5393	82.5832	93.7944	90.5875
	55	CDK1/CycA2	CMGC		107.169	103.416	82.3794	98.1982
	56	CDK1/CycB1	CMGC		99.127	97.8548	95.9223	90.0324
	57	CDK1/CycE1	CMGC		102.271	96.6898	87.8332	93.7393
	58	CDK12 R722C/CycK	CMGC		94.5857	93.9521	102.144	91.5203
	59	CDK12/CycK wt	CMGC		92.2979	91.3985	81.5149	105.612
	60	CDK16/CycY	CMGC		109.638	111.222	96.4103	91.5083
	61	CDK19/CycC	CMGC		96.2585	90.8163	88.9688	89.8681
	62	CDK2/CycA2	CMGC		117.104	111.982	93.0658	91.7834
	63	CDK2/CycE1	CMGC		105.04	121.144	109.8	118.408
	64	CDK3/CycC	CMGC		82.9471	90.2171	96.4575	90.0982
	65	CDK3/CycE1	CMGC		90.7372	90.426	106.541	106.657
	66	CDK4/CycD1	CMGC		116.758	121.915	87.2841	95.2138
	67	CDK4/CycD3	CMGC		118.518	111.746	112.495	112.842
	68	CDK5/p25NCK	CMGC		90.815	81.5509	121.452	84.5753
	69	CDK5/p35NCK	CMGC		82.2062	88.5948	100.707	91.7564
	70	CDK6/CycD1	CMGC		100.723	97.2197	105.969	103.819
	71	CDK6/CycD3	CMGC		112.701	113.379	98.4189	92.9143
	72	CDK7/CycH/MAT1	CMGC		97.922	96.8647	100.615	100.885
	73	CDK8/CycC	CMGC		112.332	102.198	91.3108	93.0487
	74	CDK9/CycK	CMGC		123.961	97.0522	89.698	94.3361
	75	CDK9/CycT1	CMGC		101.007	87.3658	84.8978	88.6425
	76	CHK1	CAMK		90.3794	85.9906	100.685	105.851
	77	CHK2	CAMK		100.997	108.074	83.8868	98.6368
	78	CK1-alpha1	CK1		99.523	100.716	98.0783	97.3665
	79	CK1-delta	CK1		95.2931	94.4218	89.4427	82.8153
	80	CK1-epsilon	CK1		91.7354	88.8557	84.0421	88.3796
	81	CK1-gamma1	CK1		99.7254	94.9468	100.872	101.178
	82	CK1-gamma2	CK1		90.9979	88.5112	115.162	77.242
	83	CK1-gamma3	CK1		93.6042	87.2285	93.5191	90.4683
	84	CK2-alpha1	OTHER		97.3504	91.977	88.4313	89.8179
	85	CK2-alpha2	OTHER		100.151	101.778	101.486	105.196
	86	CLK1	CMGC		105.031	78.8815	89.468	78.882
	87	CLK2	CMGC		90.4121	70.614	82.188	83.0904
	88	CLK3	CMGC		100.555	88.2462	64.9508	68.1824
	89	CLK4	CMGC		88.6643	68.5517	75.8167	81.3975
	90	COT	STE		83.6257	98.914	123.184	70.449
	91	CSF1-R	TK		102.909	90.9109	98.975	106.684
	92	CSK	TK		84.5454	82.1046	100.269	101.021
	93	DAPK1	CAMK		90.3936	88.0101	94.7086	95.5133
	94	DAPK2	CAMK		96.7987	82.4429	84.6841	82.6599
	95	DAPK3	CAMK		97.8669	89.4984	86.2415	91.6802
	96	DCAMKL2	CAMK		95.2128	93.7766	90.5703	103.143
	97	DDR2 N456S	TK		111.591	92.5297	68.8167	69.9385
	98	DDR2 T654M	TK		85.5018	83.5673	82.1657	73.7418
	99	DDR2 wt	TK		101.14	89.8878	89.8174	91.1928
	100	DMPK	AGC		95.1323	69.9683	97.226	87.1141
	101	DNA-PK	ATYPICAL		93.733	92.3161	77.4714	92.1956
	102	DYRK1A	CMGC		97.2801	105.864	108.845	108.056
	103	DYRK1B	CMGC		91.9166	88.6832	107.443	99.9283
	104	DYRK2	CMGC		98.249	92.78	82.4298	104.656
	105	DYRK3	CMGC		97.0799	111.237	106.351	107.754
	106	DYRK4	CMGC		99.4748	89.1732	90.8467	94.1934
	107	EEF2K	ATYPICAL		91.216	89.8556	105.487	92.6367
	108	EGF-R d746-750	TK		94.8424	90.8611	113.563	89.6719
	109	EGF-R d747-749/A750P	TK		88.3067	85.262	114.593	110.885
	110	EGF-R d747-752/P753S	TK		103.767	99.7585	93.9986	100.445
	111	EGF-R d752-759	TK		102.529	105.627	106.275	106.598
	112	EGF-R G719C	TK		99.6295	94.0822	106.248	109.027
	113	EGF-R G719S	TK		89.2687	78.2663	103.984	103.685
	114	EGF-R L858R	TK		108.033	103.263	95.8856	102.149
	115	EGF-R L861Q	TK		96.1082	86.9257	109.041	84.814
	116	EGF-R T790M	TK		83.6026	46.3147	87.1449	69.6618
	117	EGF-R T790M/L858R	TK		105.722	87.971	88.854	76.1433
	118	EGF-R wt	TK		109.668	94.227	96.3204	117.664
	119	EIF2AK2	OTHER		98.1903	84.6404	103.024	115.187
	120	EIF2AK3	OTHER		80.1391	91.9287	95.3632	100.116
	121	EML-ALK	TKL		103.411	112.062	99.4018	103.542
	122	EML-ALK F117L	TKL		97.2975	86.9374	86.8056	102.222
	123	EPHA1	TK		99.5802	82.427	99.7577	94.8205
	124	EPHA2	TK		109.168	105.454	138.47	118.085
	125	EPHA3	TK		91.0709	90.5532	95.0147	88.5924
	126	EPHA4	TK		90.0862	83.6925	98.7695	93.2324
	127	EPHA5	TK		96.0091	85.3414	97.1014	113.068
	128	EPHA6	TK		99.4236	94.2101	120.956	95.6008
	129	EPHA7	TK		93.8546	76.8341	96.5359	103.328
	130	EPHA8	TK		101.507	106.732	95.5105	97.565
	131	EPHB1	TK		91.2551	85.3956	90.3455	105.042
	132	EPHB2	TK		100.361	91.4942	105.626	93.1135
	133	EPHB3	TK		97.6877	98.1806	116.755	116.19
	134	EPHB4	TK		101.007	95.0046	126.452	118.779
	135	ERBB2	TK		95.989	88.6814	105.767	98.6923
	136	ERBB4	TK		86.3334	82.383	99.9079	91.2728
	137	ERK1	CMGC		95.7442	99.2943	106.776	103.706
	138	ERK2	CMGC		97.7439	86.0482	76.5968	97.5434
	139	ERK5	CMGC		104.156	81.822	75.3045	71.2306
	140	ERK7	CMGC		94.4431	92.6552	80.8391	96.1115
	141	FAK aa2-1052	TK		96.6515	99.4687	125.448	135.935
	142	FER	TK		83.2585	73.8188	108.798	129.933
	143	FES	TK		118.723	106.938	115.105	118.46
	144	FGF-R1 V561M	TK		91.0417	84.4531	118.841	113.675
	145	FGF-R1 wt	TK		99.2041	97.9016	111.31	106.918
	146	FGF-R2	TK		83.9892	83.3603	98.9008	133.455
	147	FGF-R3 G697C	TK		91.2063	92.6182	134.539	131.143
	148	FGF-R3 K650E	TK		85.6152	81.8127	119.33	94.7253
	149	FGF-R3 K650M	TK		88.1253	87.2899	111.487	120.652
	150	FGF-R3 wt	TK		78.3336	82.3257	99.1384	108.341
	151	FGF-R4	TK		98.8108	98.9251	105.519	106.973
	152	FGR	TK		98.1262	101.972	101.617	103.406
	153	FLT3 D835Y	TK		92.2851	81.9095	102.009	95.0547
	154	FLT3 ITD	TK		86.6217	84.0547	109.92	112.079
	155	FLT3 wt	TK		100.44	90.8147	98.5966	93.2031
	156	FRK	TK		95.2763	93.568	93.7187	96.7313
	157	FYN wt	TK		94.569	91.6805	135.285	127.521
	158	GRK2	AGC		92.8283	94.5455	101.266	85.0586
	159	GRK3	AGC		112.187	95.5933	88.544	90.7243
	160	GRK4	AGC		85.6787	74.6179	88.8101	83.1689
	161	GRK5	AGC		95.7876	88.5879	88.9437	84.277
	162	GRK6	AGC		85.0635	73.8865	61.982	57.958
	163	GRK7	AGC		108.409	88.0186	89.8244	75.7802
	164	GSG2	OTHER		94.0444	90.3413	133.04	131.75
	165	GSK3-alpha	CMGC		96.389	80.7012	98.2953	86.7075
	166	GSK3-beta	CMGC		90.4343	88.3906	102.09	107.954
	167	HCK	TK		96.5501	93.9419	103.744	106.593
	168	HIPK1	CMGC		98.8893	89.1038	100.443	90.9413
	169	HIPK2	CMGC		87.2462	88.9814	102.42	101.849
	170	HIPK3	CMGC		105.825	102.844	81.9425	91.5409
	171	HIPK4	CMGC		89.6724	89.8417	95.7902	107.26
	172	HRI	OTHER		103.25	86.733	90.9394	77.0375
	173	IGF1-R	TK		97.2137	93.5219	92.4435	96.5255
	174	IKK-alpha	OTHER		95.5419	86.7373	97.3256	97.9651
	175	IKK-beta	OTHER		91.7624	90.015	113.522	92.4319
	176	IKK-epsilon	OTHER		136.787	95.4554	84.3246	86.3365
	177	INS-R	TK		82.9577	78.4495	104.908	103.32
	178	INSR-R	TK		90.0969	91.777	109.898	116.303
	179	IRAK1	TKL		93.618	81.3702	113.034	102.229
	180	IRAK4 (untagged)	TKL		96.7362	91.5572	99.384	108.037
	181	ITK	TK		94.602	52.3639	101.001	72.0636
	182	JAK1 aa583-1154 wt	TK		88.6155	72.6653	70.8115	69.9523
	183	JAK2	TK		87.6063	60.2834	84.0549	67.9683
	184	JAK3	TK		7.71343	2.50314	10.9284	3.33304
	185	JNK1	CMGC		97.0885	78.6507	107.606	99.5499
	186	JNK2	CMGC		99.6984	102.01	99.6379	99.7586
	187	JNK3	CMGC		82.9083	83.0775	90.9786	79.975
	188	KIT A829P	TK		106.571	106.972	102.785	102.215
	189	KIT D816H	TK		106.152	94.9026	111.236	108.744
	190	KIT D816V	TK		98.3624	89.3106	116.811	116.403
	191	KIT T670I	TK		99.5284	87.7917	115.456	109.61
	192	KIT V559D	TK		81.9014	81.7692	105.803	125.733
	193	KIT V559D/T670I	TK		98.824	89.0617	109.289	118.235
	194	KIT V559D/V654A	TK		107.757	101.942	141.743	126.992
	195	KIT V560G	TK		104.137	85.9802	111.252	128.4
	196	KIT V654A	TK		85.9085	86.849	119.18	105.656
	197	KIT wt	TK		125.138	109.827	123.443	126.881
	198	LCK	TK		90.4445	101.044	94.4188	81.2234
	199	LIMK1	TKL		86.8683	67.4021	91.4752	90.9648
	200	LIMK2	TKL		94.9928	80.0429	76.4593	87.9426
	201	LRRK2 G2019S	TKL		76.4379	48.1235	88.4482	90.9034
	202	LRRK2 I2020T	TKL		75.5392	40.0735	91.0193	73.3179
	203	LRRK2 R1441C	TKL		57.4777	21.596	92.1601	79.1802
	204	LRRK2 wt	TKL		75.3239	33.5211	90.5396	81.4296
	205	LTK	TK		84.6851	70.633	107.538	113.112
	206	LYN	TK		99.8286	102.214	113.289	111.433
	207	MAP3K1	STE		95.1038	92.627	84.2539	88.0545
	208	MAP3K10	STE		90.8076	66.1512	98.2251	77.3518
	209	MAP3K11	STE		73.7698	49.4444	91.2162	93.6937
	210	MAP3K7/MAP3K7IP1	STE		118.959	81.1896	106.887	96.5567
	211	MAP3K9	STE		86.0169	69.8682	86.722	80.7943
	212	MAP4K2	STE		80.4161	54.2062	92.7493	82.2792
	213	MAP4K4	STE		89.5344	83.1281	96.2568	97.8689
	214	MAP4K5	STE		84.7452	72.8996	79.7833	97.8947
	215	MAPKAPK2	CAMK		73.6446	60.4973	52.8633	39.0119
	216	MAPKAPK3	CAMK		96.6635	89.9292	100.245	108.55
	217	MAPKAPK5	CAMK		101.185	100.178	81.4921	83.3187
	218	MARK1	CAMK		92.6999	94.5178	96.3068	91.9799
	219	MARK2	CAMK		98.2691	97.6921	78.8697	84.4705
	220	MARK3	CAMK		94.042	95.7096	111.24	102.702
	221	MARK4	CAMK		92.9525	96.9558	98.8873	100.048
	222	MATK	TK		100.024	117.597	108.322	125.928
	223	MEK1 wt	STE		94.4384	88.1134	99.492	77.1408
	224	MEK2	STE		99.1174	81.7299	90.5028	84.2955
	225	MEK5	STE		96.0066	87.4587	93.1949	89.3502
	226	MEKK2	STE		90.9548	77.5299	82.1537	82.0118
	227	MEKK3	STE		97.7496	86.6885	87.0008	91.1787
	228	MELK	CAMK		94.9587	80.5193	105.607	101.756
	229	MERTK	TK		111.602	105.783	94.9379	150.721
	230	MET D1228H	TK		88.794	106.172	92.9127	102.855
	231	MET D1228N	TK		94.0611	83.5213	95.4871	97.8945
	232	MET F1200I	TK		91.5816	97.3238	102.167	105.3
	233	MET M1250T	TK		95.971	98.266	99.2266	98.3845
	234	MET wt	TK		91.8703	87.9684	98.7531	103.909
	235	MET Y1230A	TK		94.0743	95.1125	95.1729	102.184
	236	MET Y1230C	TK		98.6204	94.0117	94.4555	108.484
	237	MET Y1230D	TK		98.1217	97.5968	97.5902	103.704
	238	MET Y1230H	TK		92.6544	97.8875	101.351	95.2008
	239	MET Y1235D	TK		91.7872	90.4254	104.774	99.0559
	240	MINK1	STE		103.806	99.5095	103.947	101.451
	241	MKK4	STE		91.1483	94.7468	96.6152	86.1332
	242	MKK6 S207D/T211D	STE		91.5615	96.6777	64.3375	91.5114
	243	MKK7	STE		82.4963	83.0379	105.507	93.908
	244	MKNK1	CAMK		100.088	85.2266	98.8134	98.5679
	245	MKNK2	CAMK		92.1431	90.3254	91.9864	93.1611
	246	MLK4	TKL		91.9114	90.0831	108.447	97.998
	247	MST1	STE		89.0028	85.5079	99.6699	109.223
	248	MST2	STE		93.7788	83.1196	101.535	95.1266
	249	MST3	STE		85.6484	93.9766	92.8984	99.5871
	250	MST4	STE		101.346	90.0138	91.1757	105.814
	251	mTOR	ATYPICAL		100.985	105.778	105.05	101.707
	252	MUSK	TK		86.6795	60.8108	105.913	98.2005
	253	MYLK	CAMK		87.165	87.7722	99.4388	103.648
	254	MYLK2	CAMK		96.0348	94.4414	106.722	111.123
	255	MYLK3	CAMK		91.3771	85.846	107.64	105.434
	256	NEK1	OTHER		108.734	92.5481	92.6452	101.854
	257	NEK11	OTHER		100.625	99.3952	80.8995	82.4651
	258	NEK2	OTHER		113.842	97.9212	89.2028	93.3459
	259	NEK3	OTHER		97.7657	102.728	112.682	117.974
	260	NEK4	OTHER		98.9566	97.9768	98.7477	98.2311
	261	NEK6	OTHER		95	90.3614	100.272	99.2259
	262	NEK7	OTHER		89.658	88.3823	88.0599	81.6523
	263	NEK9	OTHER		95.1798	94.3724	101.21	88.871
	264	NIK	STE		101.904	104.328	99.5349	100.872
	265	NLK	CMGC		89.7157	96.2375	104.253	104.679
	266	NPM1ALK	TK		106.147	95.733	107.955	101.311
	267	NPM1ALK F1174L	TK		102.017	109.477	99.8133	103.096
	268	p38-alpha	CMGC		112.826	120.335	99.5288	97.14
	269	p38-beta	CMGC		105.041	109.93	90.1906	99.4241
	270	p38-delta	CMGC		137.315	103.281	76.997	79.5361
	271	p38-gamma	CMGC		130.801	116.231	101.881	106.982
	272	PAK1	STE		97.4728	101.401	101.77	102.054
	273	PAK2	STE		93.0036	93.1821	107.832	90.5497
	274	PAK3	STE		100.578	91.121	100.641	96.894
	275	PAK4	STE		89.2701	101.338	89.0182	94.8002
	276	PAK6	STE		93.7558	83.0024	98.9965	93.9346
	277	PAK7	STE		96.2124	84.6693	98.6713	85.4349
	278	PASK	CAMK		109.195	110.485	81.9069	101.683
	279	PBK	OTHER		93.3678	87.8553	107.726	101.932
	280	PDGFR-alpha D842V	TK		92.8882	77.5558	93.2638	83.2982
	281	PDGFR-alpha T674I	TK		102.311	104.236	85.906	89.6231
	282	PDGFR-alpha V561D	TK		99.8069	92.8571	104.775	95.3615
	283	PDGFR-alpha wt	TK		99.0766	92.2709	101.799	89.6402
	284	PDGFR-beta	TK		93.2374	80.1275	101.748	92.5585
	285	PDK1	AGC		94.3729	73.5363	103.422	100.759
	286	PHKG1	CAMK		94.2755	94.7227	99.0545	94.0007
	287	PHKG2	CAMK		87.0008	93.8919	96.7607	96.9427
	288	PIM1	CAMK		100.919	87.1449	97.3007	96.4474
	289	PIM2	CAMK		100.996	107.027	84.3647	68.4365
	290	PIM3	CAMK		99.8134	94.1524	99.966	89.4442
	291	PKA	AGC		103.082	84.8719	80.8925	93.5709
	292	PKC-alpha	AGC		91.5145	63.7782	108	91.6828
	293	PKC-beta1	AGC		102.5	86.0496	127.944	97.1666
	294	PKC-beta2	AGC		61.1516	30.7518	91.4234	63.6601
	295	PKC-delta	AGC		85.158	59.9939	96.8376	91.7949
	296	PKC-epsilon	AGC		91.8424	79.3139	92.1621	89.6112
	297	PKC-eta	AGC		86.6631	88.3674	105.214	89.0739
	298	PKC-gamma	AGC		89.1233	75.4373	100.73	109.315
	299	PKC-iota	AGC		102.623	101.397	93.345	91.7734
	300	PKC-mu	AGC		87.6827	62.5814	100.084	93.5979
	301	PKC-nu	AGC		96.9761	90.0943	85.1885	83.7366
	302	PKC-theta	AGC		86.0184	75.9832	100.852	93.4326
	303	PKC-zeta	AGC		88.8227	94.811	81.0905	87.4306
	304	PKC-zeta wt aa 184-592 (PKM-zeta)	AGC		87.2797	76.5227	109.609	95.2039
	305	PKMYT1	OTHER		88.8665	97.5184	86.9687	91.4993
	306	PKN3	AGC		87.3175	77.4301	106.611	110.337
	307	PLK1	OTHER		86.3549	86.3549	91.1934	91.1934
	308	PLK3	OTHER		90.9116	90.2954	111.741	127.595
	309	PRK1	AGC		86.5293	66.4641	94.5735	83.6044
	310	PRK2	AGC		69.5033	47.8516	107.249	87.7302
	311	PRKD2	CAMK		109.4	115.197	104.832	107.795
	312	PRKG1	AGC		100.863	96.3861	89.776	98.162
	313	PRKG2	AGC		94.7666	90.6073	97.3613	98.9916
	314	PRKX	AGC		86.581	69.5039	76.7103	63.003
	315	PYK2	TK		111.408	74.6881	100.583	111.351
	316	RAF1 Y340D/Y341D (untagged)	TKL		88.6771	103.86	91.5442	95.6515
	317	RET E762Q	TK		95.5248	90.2915	106.623	99.7189
	318	RET G691S	TK		98.1275	92.7966	99.0545	94.9523
	319	RET M918T	TK		117.656	102.756	101.32	103.738
	320	RET R749T	TK		89.7388	76.9216	103.07	98.633
	321	RET R813Q	TK		92.7442	77.6205	102.593	86.654
	322	RET S891A	TK		77.0998	87.2688	104.846	104.644
	323	RET V804L	TK		95.354	74.199	101.619	96.6183
	324	RET V804M	TK		90.0905	85.7252	121.399	113.952
	325	RET wt	TK		87.6602	84.2495	97.3724	106.087
	326	RET Y791F	TK		110.015	76.9264	112.719	107.49
	327	RIPK2	TKL		92.0418	95.0759	83.803	78.786
	328	RIPK5	TKL		93.0251	83.0224	96.5004	94.9316
	329	ROCK1	AGC		86.849	61.4198	95.8355	91.5158
	330	ROCK2	AGC		89.1381	58.2782	96.7029	100.358
	331	RON	TK		101.812	88.6156	144.755	138.463
	332	ROS	TK		92.2424	93.7654	108.572	103.041
	333	RPS6KA1	AGC		90.8684	80.573	90.6755	82.8499
	334	RPS6KA2	AGC		54.8157	25.9965	103.749	101.946
	335	RPS6KA3	AGC		92.162	57.6226	80.1705	73.7192
	336	RPS6KA4	AGC		90.0232	78.2565	105.243	79.7753
	337	RPS6KA5	AGC		100.2	99.4796	104.703	94.2515
	338	RPS6KA6	AGC		69.5693	39.7004	88.2141	80.2069
	339	S6K	AGC		107.6	94.9431	111.336	111.336
	340	S6K-beta	AGC		102.28	79.1874	92.4539	92.4539
	341	SAK	OTHER		90.6137	78.941	88.2523	91.1458
	342	SGK1	AGC		93.8788	77.7883	93.3819	105.404
	343	SGK2	AGC		102.968	98.3562	85.2199	86.0931
	344	SGK3	AGC		99.3541	94.3922	89.1814	100.433
	345	SIK1	CAMK		94.1744	89.5448	98.0728	97.0021
	346	SIK2	CAMK		91.2327	90.3501	93.1224	92.5316
	347	SIK3	CAMK		92.2527	87.1673	94.4998	99.0517
	348	SLK	STE		79.3616	57.7325	98.5053	99.0747
	349	SNARK	CAMK		72.4597	39.0331	84.8417	75.7398
	350	SNK	OTHER		93.6189	92.5262	91.5203	95.3558
	351	SRC (GST-HIS-tag)	TK		84.0289	77.4687	113.369	120.208
	352	SRMS	TK		98.6408	87.068	110.893	100
	353	SRPK1	CMGC		98.445	83.4723	98.0726	93.1738
	354	SRPK2	CMGC		89.9651	85.5217	90.6864	84.66
	355	STK17A	CAMK		91.0217	81.9967	77.2176	78.0933
	356	STK23	CAMK		96.636	95.7037	94.4502	100.24
	357	STK25	STE		102.57	99.0249	106.725	92.9415
	358	STK33	CAMK		79.044	74.5157	80.4926	90.5004
	359	STK39	STE		109.893	98.8081	148.201	92.6936
	360	SYK aa1-635	TK		98.7899	95.6496	116.85	113.935
	361	TAOK2	STE		106.264	97.422	96.711	112.229
	362	TAOK3	STE		94.2592	97.1217	90.2469	87.7601
	363	TBK1	OTHER		98.3223	82.7196	92.0126	99.2195
	364	TEC	TK		100.749	90.6427	89.3258	92.1018
	365	TGFB-R1	TKL		98.0989	93.0429	90.0854	101.598
	366	TGFB-R2	TKL		99.7086	99.0288	112.441	97.4526
	367	TIE2 R849W	TK		104.828	96.7837	86.536	89.3805
	368	TIE2 wt	TK		79.2291	74.2053	106.969	121.385
	369	TIE2 Y1108F	TK		94.0769	94.959	106.309	115.018
	370	TIE2 Y897S	TK		90.0721	76.0633	102.361	113.039
	371	TLK1	AGC		90.9219	97.1611	102.059	88.1747
	372	TLK2	AGC		97.6172	93.1147	96.1576	91.8052
	373	TNK1	TK		77.598	50.988	103.242	77.3473
	374	TRK-A	TK		96.4739	84.9788	101.658	97.0277
	375	TRK-B	TK		96.8901	89.8909	101.588	104.85
	376	TRK-C	TK		97.9904	97.3764	93.9364	107.07
	377	TSF1	OTHER		95.8431	83.2434	85.2518	79.786
	378	TSK2	CAMK		95.0654	94.4709	75.9395	84.9683
	379	TSSK1	CAMK		96.925	87.1464	90.9053	79.9332
	380	TTBK1	CK1		98.451	104.419	98.6377	97.1209
	381	TTBK2	CK1		103.185	91.8086	96.0649	95.8039
	382	TTK	OTHER		95.6962	95.1899	107.6	99.4645
	383	TXK	TK		89.672	77.1807	85.1887	66.8396
	384	TYK2	TK		95.1726	84.1927	91.8354	84.8836
	385	TYRO3	TK		95.865	107.003	91.2995	98.6053
	386	VEGF-R1	TK		92.6766	83.0168	100.706	105.262
	387	VEGF-R2	TK		105.381	60.3695	106.386	95.0436
	388	VEGF-R3	TK		100.616	70.1437	101.984	98.2282
	389	VRK1	CK1		89.7889	84.4379	102.53	96.7523
	390	VRK2	CK1		98.4804	93.4541	80.2776	81.0436
	391	WEE1	OTHER		110.275	97.6363	119.231	107.396
	392	WNK1	OTHER		89.2699	91.1294	110.893	107.531
	393	WNK2	OTHER		105.035	91.8182	71.875	78.5625
	394	WNK3	OTHER		98.1616	96.1577	98.1024	89.8908
	395	YES	TK		98.2456	91.5038	108.267	101.596
	396	ZAK	TKL		87.8493	87.5014	102.705	101.518
	397	ZAP70	TK		102.875	94.9662	108.245	112.788
	398	PI4K2A	Lipid Kinase		97.3112	88.6603	121.974	128.383
	399	PI4K2B	Lipid Kinase		104.129	101.88	114.23	128.772
	400	PI4KB	Lipid Kinase		87.9241	95.2301	94.3531	91.7404
	401	PIK3C2A	Lipid Kinase		89.9953	95.3521	168.678	165.374
	402	PIK3C2B	Lipid Kinase		104.342	127.054	128.333	166.667
	403	PIK3C2G	Lipid Kinase		97.391	85.9034	165.889	165.625
	404	PIK3C3	Lipid Kinase		93.4501	83.376	100.4	105.269
	405	PIK3CA/PIK3R1	Lipid Kinase		103.243	100.938	111.244	109.374
	406	PIK3CB/PIK3R1	Lipid Kinase		101.52	95.3836	121.287	135.368
	407	PIK3CD/PIK3R1	Lipid Kinase		100.985	85.5924	110.396	109.164
	408	PIK3CG	Lipid Kinase		93.0182	99.299	141.007	139.736
	409	PIP5K1A	Lipid Kinase		89.407	87.148	91.5692	96.4308
	410	PIP5K1C	Lipid Kinase		102.862	97.4959	119.677	117.756
	Selectivity Score (< 50 % residual activity):				0.00243902	0.0292683	0.00243902	0.00487805
	*Classification of protein kinase families (Manning et al. Science 6 December 2002: Vol. 298 no. 5600 pp. 1912-1934):
	AGC: containing PKA, PKG and PKC families
	CAMK: Calcium/Calmoduline-dependent protein kinases
	CK1: Casein kinase 1 -like
	CMGC: containing CDK, MAPK ,GSK3 and CLK families
	TK: Tyrosine Kinase
	TKL: Tyrosine Kinase-like
	STE: Homologs of Yeast Sterile 7, Sterile 11, Sterile 20 Kinases
